# Supplementary material for: Improvement of Selected Quality and Safety Traits in Turmeric-Enriched Kale Pesto Using Blue Light and Sous-Vide
Source: Molecules. 2024 Dec 11;29(24):5831. doi: 10.3390/molecules29245831 (PMC11728637; doi:10.3390/molecules29245831)
Supplement: Supplementary file 1 [file molecules-29-05831-s001.zip]

Archive with 1 entries (1 files):
- molecules-3310490-supplementary.pdf
